# Supplementary material for: Distinct roles of amylin and oxytocin signaling in intrafamilial social behaviors at the medial preoptic area of common marmosets
Source: Commun Biol. 2023 Dec 5;6:1231. doi: 10.1038/s42003-023-05593-5 (PMC10698028; doi:10.1038/s42003-023-05593-5)
Supplement: Supplementary file 4 — Supplementary Data [file 42003_2023_5593_MOESM4_ESM.xlsx]

## Sheet: Fig. 2
subject	sex	condition	cannula	Retrieving_latency	RejectionRate	CarryingRate
Dahlia	female	Veh	unilateral	420.91	0.25	0.352627
Dahlia	female	Veh	unilateral	36.98	0.9375	0.753556
Dahlia	female	muscimol	unilateral	600	NA	0
Dahlia	female	Veh	unilateral	26.24	0.25	0.574859
Dahlia	female	muscimol	unilateral	600	NA	0
Dahlia	female	Veh	unilateral	507.19	0	0.270956
Dahlia	female	muscimol	unilateral	600	NA	0
Dahlia	female	Veh	unilateral	178.94	0.5	0.385139
Hanako	female	Veh	unilateral	14.45	0.9	0.976483
Hanako	female	muscimol	unilateral	13.11	0.5	0.0978617
Hanako	female	muscimol	unilateral	600	NA	0
Hanako	female	Veh	unilateral	16.74	0.142857	0.3405
Kotaro	male	Veh	unilateral	12.09	0	0.980248
Kotaro	male	muscimol	unilateral	40.27	1	0.234276
Kotaro	male	muscimol	unilateral	600	NA	0
Kotaro	male	Veh	unilateral	9.01	0	0.985205
Myoga	male	Veh	unilateral	55.03	0	0.915989
Myoga	male	muscimol	unilateral	86.17	0.571429	0.306047
Myoga	male	Veh	unilateral	41.74	0.454545	0.514227
Myoga	male	muscimol	unilateral	600	NA	0
Myoga	male	Veh	unilateral	104.05	0.5	0.0852212
Myoga	male	muscimol	unilateral	600	NA	0
Myoga	male	Veh	unilateral	51.47	0.25	0.368398
Myoga	male	muscimol	unilateral	277.75	1	0.0341783
Myoga	male	Veh	unilateral	39.14	0	0.187752
Myoga	male	muscimol	unilateral	600	NA	0
Myoga	male	Veh	unilateral	94.39	0.5	0.0864068
Namihei	male	Veh	unilateral	129.15	0	0.822876
Namihei	male	Veh	unilateral	9.55	0	0.984333
Namihei	male	Veh	unilateral	8.1	0	0.98668
Namihei	male	muscimol	unilateral	12.94	0	0.0978889
Namihei	male	muscimol	unilateral	31.34	0.666667	0.142554
Namihei	male	Veh	unilateral	5.84	0.333333	0.594216
Namihei	male	muscimol	unilateral	4.78	0.166667	0.297629
Namihei	male	Veh	unilateral	10.49	0.05	0.982817
Enoki	male	muscimol	bilateral	45.19	0.6	0.929959
Enoki	male	Veh	bilateral	21.6	0.4	0.965251
Rika	female	muscimol	bilateral	600	NA	0
Rika	female	Veh	bilateral	17.44	0	0.971754
Umihei	male	muscimol	bilateral	600	NA	0
Umihei	male	Veh	bilateral	77.76	0	0.885269
Umihei	male	muscimol	bilateral	600	NA	0
Umihei	male	Veh	bilateral	13.95	0.142857	0.684095
Nabe	female	muscimol	unilateral	600	NA	0
Nabe	female	Veh	unilateral	48.62	0	0.925041
Cookie	female	muscimol	bilateral	600	NA	0
Cookie	female	Veh	bilateral	121.15	0.157895	0.790404
Fuyumi	female	muscimol	bilateral	600	NA	0
Fuyumi	female	muscimol	bilateral	600	NA	0
Fuyumi	female	Veh	bilateral	14.12	0	0.977008
Fuyumi	female	Veh	bilateral	25.74	0	0.958865
Brian	male	muscimol	bilateral	600	NA	0
Brian	male	Veh	bilateral	600	NA	0
Brian	male	Veh	bilateral	16.5	0	0.973236
Hibari	female	muscimol	bilateral	600	NA	0
Hibari	female	Veh	bilateral	33.15	0	0.947643
Lemon	female	muscimol	bilateral	600	NA	0
Lemon	female	Veh	bilateral	35.54	0	0.944079
Kenichi	male	muscimol	bilateral	600	NA	0
Kenichi	male	Veh	bilateral	50.15	0	0.922864

## Sheet: Fig. 3
Subject	sex	condition	cannula	Carrying	Retrieval	Rejection	Body_contact	Social_play	Grooming_others	Being_groomed	Vocalization	Locomotion	Eating	Drink	Sleep	Yawn	Self_scratch	Self_grooming	Stereotypy
Brian	male	Veh	bilateral	0	0	0	0.025	0	0	0	0.55	0.125	0.15	0.025	0.025	0	0.025	0.025	0
Brian	male	Veh	bilateral	0.175	0.025	0	0.325	0	0	0	0	0.25	0.05	0	0.05	0	0.05	0	0
Brian	male	muscimol	bilateral	0	0	0	0.125	0	0	0	0	0.35	0	0.05	0	0	0	0	0
Cookie	female	Veh	bilateral	0	0	0	0.45	0	0	0	0	0	0.025	0	0	0	0	0	0
Cookie	female	muscimol	bilateral	0	0	0	0.05	0	0	0	0.025	0.275	0	0	0	0	0.025	0	0
Dahlia	female	Veh	unilateral	0	0	0	0.575	0	0.225	0.05	0	0.175	0	0.05	0	0.025	0.025	0	0
Dahlia	female	Veh	unilateral	0	0	0	0	0	0	0	0	0.325	0	0	0	0	0.025	0	0
Dahlia	female	Veh	unilateral	0	0	0	0.275	0	0	0	0.025	0.125	0	0	0	0	0.1	0.05	0
Dahlia	female	Veh	unilateral	0	0	0	0.075	0	0.025	0	0	0	0.075	0	0	0	0.3	0.05	0
Dahlia	female	Veh	unilateral	0	0	0	0.15	0	0	0.025	0	0.275	0	0	0	0	0.175	0	0
Dahlia	female	muscimol	unilateral	0	0	0	0	0	0	0	0	0.025	0.375	0.025	0	0	0.2	0	0
Dahlia	female	muscimol	unilateral	0	0	0	0	0	0	0	0	0.225	0	0	0	0	0.3	0	0
Dahlia	female	muscimol	unilateral	0	0	0	0	0	0	0	0	0.025	0.95	0	0	0	0	0	0
Enoki	male	Veh	bilateral	0	0	0	0.175	0	0.05	0	0	0.1	0.225	0	0	0	0.15	0	0
Enoki	male	muscimol	bilateral	0	0	0	0.125	0	0	0.05	0	0.075	0	0.025	0.25	0	0.025	0	0
Fuyumi	female	Veh	bilateral	0.325	0	0	0.325	0	0.05	0	0.025	0.15	0	0	0	0	0.05	0	0
Fuyumi	female	Veh	bilateral	0	0	0	0.15	0	0.05	0	0.025	0.175	0.075	0.025	0.075	0.025	0.1	0	0
Fuyumi	female	muscimol	bilateral	0	0	0	0.375	0	0	0	0	0.15	0.1	0.025	0	0	0.025	0	0
Fuyumi	female	muscimol	bilateral	0	0	0	0.575	0	0	0	0	0.15	0	0	0	0	0	0	0
Hanako	female	Veh	unilateral	0	0	0	0.575	0	0.075	0	0	0.05	0	0	0	0	0	0.025	0
Hanako	female	muscimol	unilateral	0	0	0	0.125	0	0.025	0	0	0.025	0	0	0	0	0.075	0.025	0
Hanako	female	muscimol	unilateral	0	0	0	0.375	0	0	0.025	0	0.1	0	0	0	0	0.05	0	0
Hibari	female	Veh	bilateral	0.35	0	0.05	0.275	0	0	0	0	0.225	0.125	0	0	0	0	0	0
Hibari	female	muscimol	bilateral	0	0	0	0.1	0	0	0	0	0.25	0.075	0.075	0	0	0.075	0	0
Kenichi	male	Veh	bilateral	0	0	0	0.125	0	0	0	0	0.075	0.175	0	0	0	0	0	0
Kenichi	male	muscimol	bilateral	0	0	0	0.05	0	0	0	0	0.3	0	0.025	0	0	0	0	0.275
Kotaro	male	Veh	unilateral	0	0	0	0.05	0	0	0	0.025	0	0.075	0	0	0	0	0	0
Kotaro	male	Veh	unilateral	0.525	0	0	0.525	0	0	0.025	0	0.125	0	0	0	0	0.05	0	0
Kotaro	male	muscimol	unilateral	0	0	0	0.175	0	0	0	0	0.125	0	0.075	0	0	0.1	0	0
Kotaro	male	muscimol	unilateral	0	0	0.025	0.275	0	0	0	0	0.3	0	0.025	0	0	0.025	0.025	0
Lemon	female	Veh	bilateral	0.4	0	0	0.025	0	0	0	0	0.025	0.05	0.025	0	0	0	0.025	0
Lemon	female	muscimol	bilateral	0	0	0	0	0	0	0	0	0.075	0	0	0	0	0.275	0	0
Myoga	male	Veh	unilateral	0.075	0.025	0	0.7	0	0	0	0	0.05	0	0	0.15	0	0.025	0	0
Myoga	male	Veh	unilateral	0.025	0.025	0	0.325	0	0	0	0	0	0.1	0	0	0	0.05	0	0
Myoga	male	Veh	unilateral	0	0.05	0	0.525	0	0	0	0.025	0.05	0	0	0	0	0.025	0	0
Myoga	male	Veh	unilateral	0	0	0	0.55	0	0	0	0	0.15	0	0	0	0	0.025	0	0
Myoga	male	Veh	unilateral	0	0	0	0.025	0	0	0	0	0.325	0.05	0	0	0	0	0	0.05
Myoga	male	Veh	unilateral	0.025	0.025	0.025	0.625	0	0.05	0	0	0.05	0	0	0	0	0	0	0
Myoga	male	muscimol	unilateral	0	0	0	0.925	0	0	0	0.025	0.05	0	0	0	0	0.075	0	0
Myoga	male	muscimol	unilateral	0	0	0	0.525	0	0	0	0	0.1	0	0	0	0	0.025	0	0
Myoga	male	muscimol	unilateral	0	0	0	0.075	0	0	0.025	0.025	0.2	0	0	0	0	0.1	0	0
Myoga	male	muscimol	unilateral	0.025	0.025	0.025	0.325	0	0	0	0	0	0	0	0	0	0.075	0	0
Myoga	male	muscimol	unilateral	0	0	0	0	0	0	0	0	0.2	0	0	0	0	0	0	0
Nabe	female	Veh	unilateral	0	0	0	0	0	0	0	0.25	0.2	0	0	0	0	0	0	0.025
Nabe	female	muscimol	unilateral	0	0	0	0.025	0	0	0	0	0.025	0	0	0	0	0.075	0	0
Namihei	male	Veh	unilateral	0	0	0	0.375	0.05	0.05	0	0.025	0.3	0.05	0	0	0	0.025	0.025	0
Namihei	male	Veh	unilateral	0	0	0	0.1	0.05	0.15	0	0.025	0.3	0.05	0	0	0	0.025	0.05	0
Namihei	male	Veh	unilateral	0.425	0.1	0	0.5	0	0.05	0	0.05	0.05	0	0	0	0.025	0.1	0	0
Namihei	male	Veh	unilateral	0.25	0	0	0.475	0	0.125	0	0	0.275	0.175	0.025	0	0.025	0.1	0	0
Namihei	male	Veh	unilateral	0.3	0.025	0	0.55	0	0.05	0	0.025	0.35	0	0	0	0	0.125	0.025	0
Namihei	male	muscimol	unilateral	0	0	0	0.2	0	0.15	0.075	0	0.4	0	0	0	0	0.075	0	0
Namihei	male	muscimol	unilateral	0	0	0	0.2	0	0.175	0.05	0.025	0.475	0	0	0	0	0.05	0	0
Namihei	male	muscimol	unilateral	0.075	0.05	0.025	0.125	0	0.1	0	0	0.525	0.175	0	0	0	0.05	0	0
Rika	female	Veh	bilateral	0.15	0	0.05	0.1	0.075	0.05	0	0	0.25	0	0	0	0	0.025	0	0
Rika	female	muscimol	bilateral	0.95	0.025	0	0.9	0	0.025	0	0	0.05	0	0	0.05	0	0	0	0
Umihei	male	Veh	bilateral	1	0	0	0.875	0	0	0	0	0.025	0	0	0	0	0	0	0
Umihei	male	Veh	bilateral	0.075	0.025	0.025	0.075	0.05	0	0	0	0.25	0.175	0	0	0	0	0	0
Umihei	male	muscimol	bilateral	0.8	0	0	0.85	0.025	0	0	0	0	0	0	0.025	0	0	0	0
Umihei	male	muscimol	bilateral	0	0	0	0	0	0	0	0	0	0	0.025	0.95	0	0	0	0

## Sheet: Fig. 5
subject	sex	experiment	condition	Retrieval_latency	RejectionRate	CarryingRate
Ringo	female	amylin	Veh	24.3775	0.541931	0.600284
Ringo	female	amylin	amylin	21.705	0.484559	0.723957
Lemon	female	AC187	Veh	50.9633	0	0.923176
Lemon	female	AC187	AC187	41.31	0	0.936227
Lemon	female	amylin	Veh	34.055	0.0769231	0.446819
Lemon	female	amylin	amylin	60.87	0	0.772248
Rika	female	AC187	Veh	42.57	0	0.820639
Rika	female	AC187	AC187	26.775	0.125	0.761837
Umihei	male	AC187	Veh	269.465	0	0.752293
Umihei	male	AC187	AC187	40.125	0.0714285	0.619737
Nabe	female	AC187	Veh	48.62	0	0.925041
Nabe	female	AC187	AC187	73.46	0.075	0.892519
Cookie	female	AC187	Veh	7.74	0	0.987264
Cookie	female	AC187	AC187	13.64	0	0.977772
Cookie	female	amylin	Veh	30.565	0.432143	0.644802
Cookie	female	amylin	amylin	21.95	0.454545	0.530589
Brian	male	AC187	Veh	16.5	0	0.973236
Brian	male	AC187	AC187	52.61	0	0.919385
Senae	female	AC187	Veh	27.96	0	0.955475
Senae	female	AC187	AC187	18.09	0.2	0.970732
Senae	female	amylin	Veh	57.62	0.636364	0.50181
Senae	female	amylin	amylin	84.34	0.368421	0.832919
Fuyumi	female	AC187	Veh	25.87	0	0.958665
Fuyumi	female	AC187	AC187	15.91	0	0.974168
Fuyumi	female	amylin	Veh	14.67	0.142857	0.341647
Fuyumi	female	amylin	amylin	13.3	0	0.978314
Hibari	female	amylin	Veh	299.34	0.166667	0.60044
Hibari	female	amylin	amylin	22.75	0	0.963468

## Sheet: Fig. 6
Subject	sex	experiment	condition	Carryingrate	Retrieval	Rejection	Body_contact	Social_play	Grooming_others	Being_groomed	Vocalization	Locomotion	Eating	Drink	Sleep	Yawn	Self_scratch	Self_grooming	Stereotypy	Object_play	Anogenital_licking
Ringo	female	amylin	Veh	0.14375	0.03125	0.025	0.36875	0	0.03125	0	0.03125	0.11875	0.16875	0.00625	0	0.01875	0.0625	0	0	0	0.0375
Ringo	female	amylin	amylin	0.10625	0.01875	0	0.3625	0	0.0375	0	0.0625	0.125	0.09375	0.00625	0	0	0.01875	0.00625	0	0	0
Lemon	female	AC187	Veh	0.258333	0	0	0.0416667	0	0	0.00833333	0	0.125	0.0416667	0.00833333	0	0	0.0416667	0.00833333	0	0	0
Lemon	female	AC187	AC187	0.25	0	0.0125	0.1625	0	0	0.0125	0	0.175	0.0875	0	0	0	0.025	0	0	0	0
Lemon	female	amylin	Veh	0.325	0.0125	0	0.4625	0	0	0	0.0125	0.075	0	0	0.2125	0	0.025	0	0	0	0
Lemon	female	amylin	amylin	0	0	0.0375	0.275	0	0.0375	0	0	0.1375	0.075	0.0125	0	0	0.025	0	0	0	0
Rika	female	AC187	Veh	0.1	0.0125	0	0.5	0.0125	0.025	0	0	0.0875	0.025	0	0	0	0.0125	0	0	0	0.0375
Rika	female	AC187	AC187	0	0	0	0.7125	0	0.05	0.0125	0	0.025	0.025	0	0	0	0	0	0	0.025	0
Umihei	male	AC187	Veh	0.025	0	0.025	0.4125	0.0125	0.025	0.0125	0.0125	0.15	0.0375	0	0	0	0	0	0	0	0
Umihei	male	AC187	AC187	0.025	0.0125	0.0125	0.5	0.0125	0.0125	0.05	0	0.05	0	0	0	0	0.0125	0	0	0	0
Nabe	female	AC187	Veh	0	0	0	0	0	0	0	0.25	0.2	0	0	0	0	0	0	0.025	0	0
Nabe	female	AC187	AC187	0	0	0	0.025	0	0	0	0.125	0.0875	0.0125	0	0	0	0.0125	0.0375	0	0	0
Cookie	female	AC187	Veh	0.35	0.025	0	0.475	0	0	0	0	0.075	0.1	0	0	0	0.025	0	0	0	0
Cookie	female	AC187	AC187	0	0	0	0.2	0	0	0	0	0.3	0.025	0	0	0	0.15	0	0.025	0	0
Cookie	female	amylin	Veh	0.175	0.0375	0	0.4625	0	0.0125	0	0.0125	0.1125	0.025	0.0125	0	0.0125	0.025	0	0	0	0
Cookie	female	amylin	amylin	0	0	0	0.05	0	0	0.025	0	0.2	0	0	0	0	0	0	0.025	0	0
Brian	male	AC187	Veh	0.175	0.025	0	0.325	0	0	0	0	0.25	0.05	0	0.05	0	0.05	0	0	0	0
Brian	male	AC187	AC187	0	0	0	0.35	0	0.1	0	0	0.275	0.125	0.025	0	0	0	0	0	0	0
Senae	female	AC187	Veh	0	0	0	0.5	0	0.125	0	0	0.225	0	0	0	0	0.075	0	0	0	0
Senae	female	AC187	AC187	0	0	0	0.825	0	0	0	0	0	0	0	0	0	0	0	0	0	0
Senae	female	amylin	Veh	0.1	0	0.025	0.15	0	0	0	0	0.1	0.075	0	0	0.025	0.025	0	0.075	0	0
Senae	female	amylin	amylin	0	0	0	0.325	0	0	0	0	0.175	0.1	0	0	0	0.075	0	0.225	0	0
Fuyumi	female	AC187	Veh	0.475	0	0.025	0.55	0.1	0	0	0	0.025	0	0	0	0	0	0	0	0	0
Fuyumi	female	AC187	AC187	0	0	0	0.25	0	0	0	0	0.175	0.1	0	0	0	0.025	0.05	0	0	0
Fuyumi	female	amylin	Veh	0.025	0	0	0.25	0	0	0	0	0.175	0.025	0	0	0	0.05	0	0	0	0
Fuyumi	female	amylin	amylin	0	0	0	0.625	0	0	0	0	0.025	0	0	0.15	0	0	0	0	0	0
Hibari	female	amylin	Veh	0	0	0	0.525	0	0	0	0	0.1	0	0	0	0	0	0	0	0	0
Hibari	female	amylin	amylin	0.175	0	0.05	0.325	0	0	0	0	0.175	0.05	0.025	0	0	0.025	0	0	0	0

## Sheet: Fig. 7 & Supplementary Fig. 2
Subject	sex	condition	Carrying	Retrieval	Rejection	Body_contact	Social_play	Grooming_others	Being_groomed	Vocalization	Locomotion	Eating	Drink	Sleep	Yawn	Self_scratch	Self_grooming	Stereotypy	Marking	Object_play	Anogenital_licking
Cookie	female	Veh	0	0	0	0.45	0	0	0	0	0	0.025	0	0	0	0	0	0	0	0	0
Cookie	female	atosiban	0	0	0	0	0	0	0	0	0.15	0.075	0.025	0	0	0.05	0	0	0	0	0
Cookie	female	atosiban	0.425	0	0.025	0.3	0	0	0	0	0.4	0.025	0	0	0	0.15	0	0.05	0	0	0
Brian	male	Veh	0	0	0	0.3	0.1	0	0.05	0	0.575	0	0.025	0	0	0.075	0	0	0.1	0	0
Brian	male	atosiban	0	0	0	0.25	0	0.1	0.1	0	0.225	0.075	0.025	0.05	0.025	0.1	0.025	0	0.025	0	0
Hibari	female	atosiban	0.175	0	0.075	0.075	0	0	0	0.025	0.325	0.075	0	0	0	0.075	0	0	0	0	0
Hibari	female	Veh	0.475	0.025	0	0.5	0	0	0	0	0.225	0.075	0	0	0	0	0	0	0	0	0
Hibari	female	atosiban	0	0	0	0.1	0.4	0	0	0	0.475	0.175	0.05	0	0	0.025	0	0	0	0	0
Hibari	female	Veh	0	0	0	0.25	0	0	0	0.025	0.325	0	0.05	0	0	0	0.025	0	0	0.05	0
Kenichi	male	atosiban	0	0	0	0.1	0	0	0	0	0.15	0.1	0	0	0	0	0	0	0	0	0
Kenichi	male	Veh	0	0	0	0.5	0	0	0	0	0.175	0	0	0	0	0	0	0	0	0	0
Cookie	female	Veh	0.35	0.025	0	0.475	0	0	0	0	0.075	0.1	0	0	0	0.025	0	0	0	0	0

## Sheet: Supplementary Fig. 2
subject	sex	condition	Retrieving_latency	RejectionRate	CarryingRate
Cookie	female	Veh	121.15	0.157895	0.790404
Cookie	female	atosiban	26.75	0	0.957319
Cookie	female	atosiban	7.58	0	0.987524
Hibari	female	atosiban	30.84	0	0.951113
Kenichi	male	atosiban	26.03	0	0.958421
Hibari	female	Veh	14.96	0	0.975673
Kenichi	male	Veh	24.37	0.1	0.960969
Cookie	female	Veh	7.74	0	0.987264
